# Supplementary material for: Complete transposition of the great arteries with borderline tricuspid valve: how small is too small? A case report
Source: Eur Heart J Case Rep. 2026 Jun 9;10(6):ytag432. doi: 10.1093/ehjcr/ytag432 (PMC13278792; doi:10.1093/ehjcr/ytag432)
Supplement: ytag432_Supplementary_Data [file ytag432_supplementary_data.zip]

Archive with 6 entries (6 files):
- Echocardiography 1 Week Postoperatively2.mp4
- Intraoperative Transesophageal Echocardiography1.mp4
- Intraoperative Transesophageal Echocardiography2.mp4
- Echocardiography 1 Month Postoperatively1.mp4
- Echocardiography 1 Month Postoperatively2.mp4
- Echocardiography 1 Week Postoperatively1.mp4
